# Supplementary material for: Tuning of delta-protocadherin adhesion through combinatorial diversity
Source: eLife. 2018 Dec 14;7:e41050. doi: 10.7554/eLife.41050 (PMC6326727; doi:10.7554/eLife.41050)
Supplement: Figure 1 —source data 1. [file elife-41050-fig1-data1.xlsx]

## Sheet: NanoString CodeSet
Gene	Multiplex Amplification Forward Primer	Multiplex Amplification Reverse Primer	NanoString Target Sequence
Cdh1	GCCCCCATCTTTATGCCT	TGGCACCAGTCTCTGGGT	TCGAAGTGCCCGAAGACTTTGGTGTGGGTCAGGAAATCACATCTTATACCGCTCGAGAGCCGGACACGTTCATGGATCAGAAGATCACGTATCGGATTTG
Cdh13	CGGACCCTGGACAGAGAA	TAGCCGGGTCATCTGCAT	GGCCAGTGCCTCTGGAAGTCATTGTGATTGACCAGAACGACAACAGACCCATCTTCCGGGAAGGCCCTTACATCGGCCATGTCATGGAAGGGTCACCCAC
Cdh2	CGCCATCATCGCTATCCT	TCTGGTTGCTGGAGCTGG	TGATCCTTGTTCTCATGTTTGTGGTATGGATGAAACGGCGGGATAAAGAGCGCCAAGCCAAGCAGCTTTTAATTGACCCAGAAGATGATGTAAGAGATAA
Cnga2	GGACAGGGGCACGATGTA	TGAGCGCTGAAACCTGTG	CTTAGCTGTGGTTATGTGCTCCATTGGTCCTCTGTTGGCTTCCTGGGCTGGTATCAGACAACGTAGGGTAAATCTCTGATTGGGAGGCTGCTGCTGTTTG
Efna5	ACAACGGAAGAAGGTCCTG	ACCGCGGGATGGCTC	TGAGACCAACAAATAGCTGTATGAAAACTATAGGTGTTCATGATCGTGTTTTCGATGTTAACGACAAAGTAGAAAATTCATTAGAACCAGCAGATGACAC
Epha5	AGGGCCTGAAACCTGCAT	CACTGAGGAGGAAGCCGA	CAAATTCGAGCACGTACAGCAGCAGGCTACGGCGTCTTCAGTCGAAGATTTGAGTTTGAAACCACACCAGTGTCAGTTGCAGCATCTAATGATCAAAGCC
Gap43	AGGAAGAAGGCAGGGGAA	GCTGGTGCATCACCCTTC	TACCACCATGCTGTGCTGTATGAGAAGAACCAAACAGGTTGAAAAGAATGATGAGGACCAAAAGATTGAACAAGATGGTGTCAAGCCGGAAGATAAGGCT
Gapdh	TCTGAGGGCCCACTGAAG	GCCATGTAGGCCATGAGG	AGGTTGTCTCCTGCGACTTCAACAGCAACTCCCACTCTTCCACCTTCGATGCCGGGGCTGGCATTGCTCTCAATGACAACTTTGTCAAGCTCATTTCCTG
Gfap	GGCTGGAGGCAGAGAACA	CGCTGTGAGGTCTGGCTT	CACCCTGGCTCGTGTGGATTTGGAGAGAAAGGTTGAATCGCTGGAGGAGGAGATCCAGTTCTTAAGGAAGATCTATGAGGAGGAAGTTCGAGAACTCCGG
Gnal	GGACACCTAGACACAGCTCACTC	TGAGCATCTCAGCCAGGA	AGTTCCGAGGCTTTGGGGGGTCATTCTTAGGCTTAAGTTATCTGTAAAGCTGTCCAAAGTTAAGTTTTTAACAGTACAAATAGGGGGGAGTGACAGCCTG
Ncam1	AAGAATGCACCAACCCCA	TTGATGCCCCTGATCTGC	ATGCTGTGATTGTCTGTGATGTGGTCAGCTCCCTGCCTCCAACCATCATCTGGAAACACAAAGGCCGAGATGTCATTCTGAAAAAAGACGTCCGGTTCAT
Ncam2	AATCCCATGGAGGTGTGC	ACTTGGCTCACGGACTGG	TGGAAAATAGTACGCTCCCATGGAGTTCAAACGATGGTTGTTTTGAGCAGTCTGGAACCAAATACGACTTACGAAATTAGGGTTGCAGCAGTGAATGGCA
Notch2	TTCTGGAGATCGACAACCG	CCCCAGCAGGATGAAGAA	GGCTTCTCATGCCATCCAAGGGACCCTATCCTACCCTCTAGTGTCTGTTTTCAGTGAACTGGAGAGTCCAAGAAACGCCCAGCTTCTCTATCTGCTCGCG
Nrp1	TGTGGTGGATTCTTCTCGG	CTGCAGGTAGCGATGCAA	CTAGGCGTTATTCAGTGGGCCCTTTTGATGGACATGTGACCTGTAGCCCAGTGCCCAGAGCATATTATCATAACCACATTTCAGGGGACGCCAACGTCCA
Nrp2	CTTTCGGGAAACCCTCGT	TGGGTCCTGGCAGTCAGT	ACATACACGCGTTTGGGTTTGAAGAGGAAACCGGTCTCCGCTTCCTTAGCTTGCTCCCTCTTTGCTGATTTCAAGAGCTATCTCCTAGTGAGGTGGAGAT
Omp	GGTCTGGGCCTGGTTTTT	CCACCAAGTCCACAAGCC	CTCATATGGGTATTGAGAGATGGCATAACTATTTGTATGGATGTGGGCCTGAGGGCTAGTCCTGGTGAGGAGTAAGGCTAACTTTAGTTTAATTATTGAG
Pcdh1	TGACGGAGACAAAGGGGA	GTGGGACTCCGCCATCTA	CTCTCGGTAGAGCAGGACAATGGTGACTTTGTTATCCAGAATGGCACAGGCACCATCTTATCCAGTTTGAGCTTCGATCGGGAGCAACAGAGTACCTACA
Pcdh10	CTGGCTACAGGGGAGCTG	CCACCGTCTGAAACCTGC	TGGAAATGATTGTGCTGTTATTCTTTGCCTTGCTCTGGATGGTGGACGGAGTCTTTTCCCAGCTTCATTATACTGTGCAGGAAGAGCAGGAACATGGCAC
Pcdh11x	GTGAGCCAGAGCAGCCAG	CCCGCTCCACAGAGACTG	CCCAGCTAGCCCGGGCCGCCCGACCAGCCTCACAAACAGCCTCCAAGACAAACAGCTGCTCTGCGGACTGCGAGCTGTGGCGGTAGATCCCGCTACAGCA
Pcdh17	CTGACAGGCACCGCACTA	CAGTCTTAGGGGTGGGGG	CACAATTAGCTATGCACACCGATGCTGGACTTTGTGAACAGAGACCGTTGGGAGGAAAATCTTGAACTATGATCCTGGGCTAAGCTGTGAATCATTACTG
Pcdh19	GTCACCGGTGCGCTAGAC	CGATCAGACACCCGAACC	CTATCCCTGCACACTGCAAAGTCACAGTCAGCGTACTTGATACTAATGACAACCCGCCAATTATCAACCTCCTGTCGGTCAATAGCGAGCTTGTGGAGGT
Pcdh7	TCCTACACGTTGCTGCCA	CACAACCAGCCTGTGCAA	ATGCGGACTTGAACTACAGCATTGTGGGAGGGAATCCTTTCAAGCTGTTTGAGATTGATTCCACCAGTGGTGTGGTTTCCTTAGTGGGGAAACTCACCCA
Pcdh8	TTACGGTGCCTCTCCAGG	CAGCAGTACACGCCCACA	TCTGGAAGGGTCATTCATTCAACACCATCTCGGGCCGAGAAGCTGAGAAGTTCAGTGGGAAAGACAGCGGCAAAGGAGACAGTGATTTCAATGACAGTGA
Pcdh9	GGCCGCAATTGATTGTTC	AGAGGTCCCCACAGGAGC	CAGAAATCGAGCACAGCTATTCTCCAGGTCACAGTAAGTGATGTCAATGACAACAGGCCAGTGTTTAAAGAGGGTCAAGTAGAAGTGCATATTCCAGAGA
Rpl13a	ACCAAGAGAGGCCAGGCT	TGCCTGGTACTTCCACCC	ATGGGATCCCTCCACCCTATGACAAGAAAAAGCGGATGGTGGTCCCTGCTGCTCTCAAGGTTGTTCGGCTGAAGCCTACCAGAAAGTTTGCTTACCTGGG
Rpl19	GGCCCACAAGCTCTTTCC	AGTCACAGGCTTGCGGAT	GCCTCTAGTGTCCTCCGCTGCGGGAAAAAGAAGGTCTGGTTGGATCCCAATGAGACCAATGAAATCGCCAATGCCAACTCCCGTCAGCAGATCAGGAAGC
Sdha	GCTGTGGTTGTAGGCGCT	AGCCAGTCGGAGCCTTTC	CTTGCGAGCTGCATTTGGCCTTTCTGAGGCAGGGTTTAATACTGCATGCCTTACAAAGCTCTTTCCTACCCGATCACATACTGTTGCAGCACAGGGAGGT
Sema3a	GCGGGATCCTGTGTCATC	GGCAGTGGCGCTTAAGAA	TCTTTCTCTGTTTCCCTTTCATTCTGCTTCCTCGGAGCCGAATGAAGCAGGGAGAGGGAGCAGGATTAGAGTCAGCCACCGGCTATCAGCGGAGCGGAGA
Sema3c	TCATGGTCCTTGTGGTGC	AAAGCCAGTGACAATTAGAAAGC	CTTCAAAATCAATGCGACAACAGAAGCAGAACTGTTACAGCCTCGGTTGAGCGAGGGCCATAAATTTCCCTGTGCTCTTCCTTCCGTGCTCTAGGGGTTT
Sema3f	TAGGACCAGCCTAGCCCC	GCCCTGGCAACTCCCTA	GCAAAGACAGTATTTATTGGTGGGTTGTATATAGCCTGCCTAGGTGGCAGCATTATCCAGAACTTAGACCCGTGTTGGTCAGCAATGGCACATGACTGAG
Sema4d	CAGTCCCTTGAGGACGGA	TCGCGGGATCATCAACTT	CGTGGCTGAACGAGCCTAGCTTCGTCTTTGCTGACGTGATCCAGAAAAGCCCAGATGGTCCGGAGGGTGAAGATGACAAGGTCTACTTCTTTTTTACGGA

## Sheet: Single Cell QC qPCR for NS
Gene	Primer Forward	Primer Reverse	Probe
Gapdh	AACAGCAACTCCCACTCTTC	CCTGTTGCTGTAGCCGTATT	CTGGCATTGCTCTCAATGACAACT
Ncam1	GATGCTGTGATTGTCTGTGAT	GACTATGAACCGGACGTCTTT	CCTGCCTCCAACCATCATCTGGAA

## Sheet: Single Cell qPCR Primer Set
Gene	Multiplex Amplification Forward Primer	Multiplex Amplification Reverse Primer	Nested qPCR Forward Primer	Nested qPCR Reverse Primer	Taqman Probe
Gapdh	TCTGAGGGCCCACTGAAG	GCCATGTAGGCCATGAGG	AACAGCAACTCCCACTCTTC	CCTGTTGCTGTAGCCGTATT	CTGGCATTGCTCTCAATGACAACT
Ncam1	AAGAATGCACCAACCCCA	TTGATGCCCCTGATCTGC	GATGCTGTGATTGTCTGTGAT	GACTATGAACCGGACGTCTTT	CCTGCCTCCAACCATCATCTGGAA
Notch2	GATCAATTGCCAAGCAGATGTC	GTCAGTGATGTCCCGGTTG	AAAATCTGCCCTCCACTGG	CCGCTTCATAACTTCCCTCTC	TCCTGGCTTCTCATGCCATCCAAG
Pcdh1	GTGCTTGATACAAACGACAACG	ACGGTGATAAGTCCAGTGTTTC	CTGTCTGAGAACAGTCCCATTG	AACGACTCAGACCAAGGTGCCAAT	GGTGGAACGTGTAGTCAATCTC
Pcdh7	ACCTACTCGCTCTCTGCTAAT	TCTTGCATAAACTTAGGGTCGT	CTGGAGACATCCTGGTCAATAC	CCAAAGACAAAGGCATCCCAGTGC	TCAGCCACCTGTACAATCAC
Pcdh8	GGGAACTGGCCTTTGATCTG	CCCGGCTGTTACCACGAA	GGAGATCATGCTTACTGGAGAC	TGTTCAAGGCCCTGCTGGTCATAT	GTTGCAGTGGTGGTGAGA
Pcdh9	AGTTGTCATTTCTCCACCATCC	TAGGTGCTGGCTTCTCTTCTA	CCATTCCTGGTTCTGTGGTT	TGCGGTGGATATTGACACCGGAAT	TGTTGTTCCCGCTCACTATG
Pcdh10	GCGAGCTGGACTATGAAGAG	GATCGGTCACGCTGAACA	CCCAGTGTATCAGGTGTATGTC	CTGCAAGGTTCTGGTGAGAGTGCT	ACTGTGCTGAAGCTGATCTC
Pcdh11x	GTATCACGTTCTTCAACTGCTAGA	GTATTTCCTCCAACAATGCTGTAAA	TTGACCCTCCTTCCAATTACTC	TTCTACCATCCACAAACCCTGGCA	CCTCTGCATTCATGCCAATATC
Pcdh17	GACGGCACAGGTTCTCATT	CCCGGTTACAGGGTTTACTTC	CAAGTTTCAGCAGCCAACATAC	TGCAAATTCCCGAGAACAGTCCCA	CCATAATCTCCACTGTCCAAGTC
Pcdh18	GCGAGCTGGACTATGAAGAG	GGTGAGCTGAAGCTCGTAG	ACCTACTCGCTCTCTGCTAAT	ATCGAAGTGCGAACCAGGACAGAC	CTCCCGATCCAACTCTTTCAC
Pcdh19	TTGGTGTGCAGACCTACGA	GGTTGTTGTCATTCGAATCGGT	AGCTGTTTGGCCTGGAAATA	TTGCTGAACTGGTGGTGGAGAAGA	CCGTAATGCGAAAGCTGTAATG
