# Supplementary material for: Tuning of delta-protocadherin adhesion through combinatorial diversity
Source: eLife. 2018 Dec 14;7:e41050. doi: 10.7554/eLife.41050 (PMC6326727; doi:10.7554/eLife.41050)
Supplement: Figure 1 —source data 2. [file elife-41050-fig1-data2.xlsx]

## Sheet: Single cell all data supplement
Sample ID	Water 1	Water 2	Bulk 9	Bulk 10	Bulk 7	Bulk 8	Pool/Split 1	Pool/Split 2	Pool/Split 3	Pool/Split 4	1	2	3	4	5	6	7	8	9	10	11	12	13	14	15	16	17	18	19	20	21	22	23	24	25	26	27	28	29	30	31	32	33	34	35	36	37	38	39
Gapdh	1	1	18397	17511	22473	16153	861	1085	1317	961	5550	6068	1086	182	2381	3159	4638	9328	2406	4612	3615	16846	2077	9173	6055	9333	10945	3282	5404	9840	2211	1470	3112	2316	2543	5846	2024	7591	4587	4606	1376	3335	5196	2179	4945	786	1286	2583	583
Rpl13a	1	1	7075	6422	9461	2682	1226	1244	1410	1848	9897	2632	772	341	2153	23551	3405	8705	7395	3444	145	27249	3581	3760	16090	3030	2960	3194	1874	8069	3583	2450	1162	830	1609	1513	1049	1694	1733	3295	1419	2312	2156	4300	3433	742	1655	2187	792
Rpl19	4	1	11891	10576	14897	4589	6	3	6	4	272	78	3	3	6	170	9	85	173	16	10	121	15	157	250	31	30	15	9	36	7	7	5	11	5	167	113	12	12	10	9	3	44	117	11	5	32	223	250
Sdha	4	4	893	849	1366	915	52	24	5	66	212	445	125	17	33	117	143	645	72	267	279	797	160	115	94	373	499	150	114	498	85	89	110	120	28	278	83	186	130	103	133	70	156	53	184	29	123	230	94
Cdh1	1	1	4019	3630	4548	1879	2	16	2	1	186	65	110	1	1	1	1	1324	1	53	4	866	2	264	6	3	2	2	1	3	1	2	1	1	1	1	2	1	1	2	1	1	3	4	2	1	2	1199	8
Cdh13	3	2	10	8	15	21	3	4	4	3	21	22	2	3	2	5	11	20	8	22	19	9	16	13	3	20	39	24	14	32	1	10	3	19	7	16	5	16	17	23	5	5	24	12	15	4	7	4	25
Cdh2	1	1	4901	4405	5741	2185	139	2	190	1	1569	1159	122	1	454	4466	241	2009	891	165	470	2057	672	1025	2635	1190	2115	517	861	2372	5	137	1	422	135	575	709	1377	1253	666	691	465	1059	1304	662	64	492	5	407
Cnga2	1	4	9209	8734	10331	4160	1848	1311	497	1252	1843	17772	2	3	3	7	14016	12697	860	5950	17266	9	1132	9363	4	12606	37598	3497	3678	17726	337	584	3	16578	4700	15416	3532	18370	20093	12	1027	7115	6039	928	1862	1370	366	214	21
Efna5	1	1	1181	981	1364	662	1	249	148	188	761	72	3	1	3	1	170	12	989	1158	879	322	460	3494	879	300	13638	828	506	571	2	362	265	3270	3	3268	278	9037	4079	3	744	3	568	1	1070	1	963	181	1371
Epha5	2	5	281	241	348	150	7	5	3	4	6	1491	9	4	5	9	881	66	5	21	1783	1630	13	612	5	518	366	14	15	1050	8	513	2	225	11	274	7	448	243	18	13	4	15	8	16	1	10	265	32
Gap43	1	2	6311	5751	7469	4190	137	80	192	282	2098	670	56	77	2	1	22	1264	31	1609	1	4	783	11	8	564	62	1327	1392	227	218	143	655	109	697	368	1123	3	1	133	700	1382	1916	1026	1697	303	51	35	129
Gfap	1	1	3	6	9	5	1	1	1	1	1	1	1	1	1	1	1	5	1	1	1	5	4	1	1	4	1	1	7	2	1	1	2	1	3	2	1	2	2	4	1	1	1	1	3	1	3	1	8
GnaI/Golf	1	2	7038	6423	8236	4844	654	224	71	411	5	7386	58	1	1	1	4600	4896	316	1639	5666	18	2	5966	4	7375	12703	508	1178	6867	498	165	185	6071	413	7540	610	10202	11266	145	227	1779	911	200	1727	250	222	1	300
Ncam1	2	4	9136	8863	11349	8216	3008	1732	3071	1618	20169	15856	1109	1133	1681	1233	10285	23759	5428	15257	5388	183	11504	11440	1037	17113	15460	18646	10432	25340	2774	7138	3813	7746	6094	7833	12308	10224	10067	5870	8263	6562	22258	13708	13875	2498	7420	200	4419
Ncam2	1	1	2580	2416	3083	926	313	80	255	850	1	580	73	379	1	38	2	1755	126	556	939	1597	2314	1	1	1481	3233	582	771	1166	255	921	1088	313	1	78	1369	504	2	2	2	1	2652	1297	957	846	25	1	12
Notch2	1	1	381	365	441	388	2	2	1	1	2	4	1	2	30	239	7	136	101	6	11	18	2	79	4	15	30	5	9	20	2	2	1	3	1	7	2	14	10	8	5	1	6	2	3	1	4	56	7
Nrp1	1	1	970	810	1116	583	96	92	32	41	3	2	1	1	1	1	2	7	1	5	116	6	172	143	1	9	197	2	3	8	2	143	2	4	5	4	1	9	8	2	3	1	3	1	2	1	3	2	2
Nrp2	5	1	2426	2085	2770	1150	38	27	4	50	13	16	7	4	629	3159	13	915	773	19	14	21	231	71	4	86	269	210	206	874	20	571	5	255	7	51	121	11	113	2736	63	117	78	35	75	3	52	14	73
Omp	1	1	20017	18013	23215	13352	24	25	13	11	49	1185	11	1	1	37	1019	437	49	21	287	14	5	532	13	667	2969	15	2	481	58	12	23	1	2	2	1	1	2	3	3	5	2	8	1	1	5	1	2
Pcdh1	2	2	1221	1143	1556	600	2	111	163	189	3	528	129	1	165	2	588	3738	3	1887	2	4	461	6	4	989	369	514	555	873	182	1636	453	883	5	605	1573	3	5	79	1	348	798	225	295	1	787	2	340
Pcdh10	3	5	701	588	799	462	6	3	4	5	9	22	2	1	2	7	17	173	80	20	113	1484	9	836	7	454	774	16	13	638	6	4	2	1116	236	19	120	17	963	187	13	44	191	5	137	112	639	3	20
Pcdh11x	1	1	35	23	34	48	3	3	2	3	12	19	2	1	4	4	8	15	7	4	10	26	3	11	12	20	23	5	13	16	5	2	6	10	5	10	2	18	9	8	1	4	7	8	53	1	3	3	9
Pcdh17	2	1	1374	1252	1764	992	2	80	114	5	8	6	1	1	1	9	7	1119	6	241	553	490	749	65	9	1159	19	1664	720	323	3	143	850	267	3	482	24	9	777	4	416	23	97	116	2427	172	7	2	3
Pcdh19	1	5	613	572	721	394	1	1	21	1	2	828	1	3	3	1	482	4	1	154	313	444	2624	16	2	449	193	3	173	83	1	2	1	174	107	90	3	880	252	511	1	163	287	1	616	21	2	66	6
Pcdh7	1	1	716	639	956	275	1	1	54	1	479	347	1	1	1	115	1	1533	4	167	1	249	257	251	6	1	8	607	249	329	1	6	4	76	226	2	802	1	85	2	210	1328	908	87	4	1	2	1	369
Pcdh8	1	1	485	439	582	408	1	2	1	1	5	5	1	1	1	3	5	46	3	2	113	146	4	93	180	22	44	6	7	77	3	3	1	27	2	15	1	199	3	9	2	2	62	2	6	3	2	3	5
Pcdh9	1	2	723	679	896	197	1	102	1	311	156	4	1	1	295	6	1	435	1	1683	587	274	1	795	3	1425	2264	448	1	3	2	1	124	1	3	333	1691	1	1427	146	116	1	192	1	2	1	1	2	2
Sema3C	1	1	25	15	31	17	2	5	4	2	5	9	3	1	6	4	9	107	81	14	10	25	128	10	10	11	20	1	9	18	7	3	57	3	1	6	72	10	9	10	1	1	3	2	6	1	4	81	4
Sema3F	1	1	51	44	55	48	1	1	1	1	50	4	1	1	41	12	2	7	8	48	1	40	5	1	29	7	7	5	3	5	2	2	2	1	52	1	1	16	4	13	1	2	23	43	4	2	3	2	37
Sema3a	1	1	684	645	851	416	4	1	3	2	118	75	2	1	3	3	4	8	91	4	4	482	1	6	5	7	24	2	4	242	3	2	2	4	1	6	1	10	3	556	152	3	99	277	86	1	517	188	130
Sema4d	1	2	607	548	692	507	1	3	2	7	5	23	1	2	2	11	4	13	1	3	3	24	15	6	8	12	18	12	6	14	2	6	4	13	6	9	9	7	5	1	5	5	20	4	2	5	11	3	19
[truncated: 11 more columns]
